# Supplementary material for: Identification of a Novel Idiopathic Epilepsy Locus in Belgian Shepherd Dogs
Source: PLoS One. 2012 Mar 23;7(3):e33549. doi: 10.1371/journal.pone.0033549 (PMC3311644; doi:10.1371/journal.pone.0033549)
Supplement: Table S1 — Summary of the clinical features of 94 epileptic Belgian Shepherds collected through the owner-filled epilepsy questionnaires. (XLS) [file pone.0033549.s001.xls]

## Sheet: Sheet1
Table S1. Summary of the clinical features of 94 epileptic Belgian Shepherds collected through the owner-filled epilepsy questionnaires.
Variant	No.	%
Tervueren	40	42.5532
Groenendael	54	57.4468
Sex	No.	%
Males (neutered)	42 (21)	44.6 (50)
Females (neutered)	52 (21)	55.3 (40.3)
Mean age of onset (range)	3.3 years	(3 months - 9 years)
Average number of seizures (range)	10	(2-100)
Average number of seizures per year (range)	5.25	(0.5/yr - 10/day)
More than one seizure within 24 hours (cluster seizures)	26	0.276
The average seizure duration (range)	4 min	(0.5-60 min)
Owner able to predict the seizure	32	0.427
Phenomenology proceeding convulsions	seeking contact to the owner; restlessness; drooling and nausea
Typical characteristics during the ictal phase	stiffening of limbs and neck, muscle fasciculation, tremor, falling, drooling, staring and urination
Seizure type	No.	%
complex focal	7	7.4
complex focal generalized	35	37.2
primarily generalized	17	18.1
generalized with unknown onset	32	34
Unclassified	3	3.2
Impaired consciousness during the seizure	No.	%
abnormal, but not fully absent	29	44.6
fully absent	23	35.4
Recovery time	Majority <1 h; many < 15 min, some required hours
Post-ictal symptoms	fatigue, restlessness
Diagnosed by veterinarian	70	0.777
Anti-epileptic medication	48	0.511
Response to medication	No.	%
seizures disappeared	18	0.545
seizures halved	10	0.303
seizures decreased	4	0.121
no effects	1	0.03
